# Supplementary material for: Transport Coherence Loss in Heterogeneous Forward Osmosis Membranes: A Hierarchical Diagnostic Framework
Source: Membranes (Basel). 2026 Jun 18;16(6):211. doi: 10.3390/membranes16060211 (PMC13304315; doi:10.3390/membranes16060211)
Supplement: Supplementary file 1 [file membranes-16-00211-s001.zip]

Archive with 1 entries (1 files):
- membranes-4288409-supplementary.pdf
